# Supplementary material for: Valorization of a Waste Product of Edible Flowers: Volatile Characterization of Leaves
Source: Molecules. 2022 Mar 27;27(7):2172. doi: 10.3390/molecules27072172 (PMC9000653; doi:10.3390/molecules27072172)
Supplement: Supplementary file 1 [file molecules-27-02172-s001.zip]

Archive with 1 entries (1 files):
- molecules-1629637-supplementary.pdf
